# Supplementary material for: Exploring glycoside hydrolases and accessory proteins from wood decay fungi to enhance sugarcane bagasse saccharification
Source: Biotechnol Biofuels. 2016 May 23;9:110. doi: 10.1186/s13068-016-0525-y (PMC4877993; doi:10.1186/s13068-016-0525-y)
Supplement: Supplementary file 2 — 10.1186/s13068-016-0525-y Proteins detected in the crude extracts recovered from Laetiporius sulphureus cultures using CMC as carbon source are listed in the first sheet of the excel spreadsheets; Proteins detected in the crude extracts recovered from Pleurotus ostreatus cultures using sugarcane bagasse as carbon source are listed in the second sheet of the excel spreadsheets. [file 13068_2016_525_MOESM2_ESM.xlsx]

## Sheet: Table S2, L.sulphureus
Table S2. Proteins detected in the crude extracts recovered from Laetiporius sulphureus cultures using CMC as carbon source
						Predicted caracteristics
Biological Function	Protein Id (JGI)	Putative Fuction	CAZy (dbCAN)	Exclusive unique peptide count	Spectrum count	Amino acid number (Expazy)	Molar mass (kDa)	pI
Cellulose hydrolysis	727335	β-glucosidase	GH3	4	5	995	105	4.46
	762750	Endoglucanase	GH5	3	13.3333	336	36	4.01
	682837	Cellobiohydrolase I	GH7	2.66667	43	451	49	3.9
	174393	Endoglucanase	GH45	1	23.6667	228	24	4.37
Hemicellulases hydrolysis	658092	β-galactosidase	GH2	1	2.5	909	101	4.37
	756243	β-xylosidase	GH3	2	2.66667	762	82	4.32
	784785	endo-1,4-B-xylanase	GH10	3.66667	81	360	40	4.09
	744225	endo-1,4-β-xylanase	GH10	2	10.3333	360	39	4.26
	702797	α-galactosidase	GH27	1	1	432	48	4.28
	722521	α-galactosidase	GH27	0.666667	1	421	48	4.83
	721041	exo-β-1,3-glucanase	GH55	2	3	754	80	3.9
	724246	α-1,2-mannosidase	GH92	1	2.5	812	89	4.47
	719301	exo-α-1,6-mannosidase	GH125	2.33333	5.33333	503	56	4.4
Starch degration	647096	glucoamylase	GH15/CBM20	1	3	570	62	3.87
Esterases	663394	acetyl xylan esterase	CE1	2	2.66667	305	33	4.29
	657898	carboxyl esterase	CE10	2	2.66667	621	68	4.02
	696901	cholinesterase	CE10	3.66667	10.6667	700	76	4.24
Proteases/ Peptidases	644135	family S53 protease-like protein		1	1	577	60	4.29
	649938	aspergillopepsin		1	28	262	27	4.17
	720175	acid protease		1	6.33333	446	47	5.14
	762983	aspartic proteinase		1	2.66667	441	46	4.3
	724505	serine carboxypeptidase		1	1	488	53	4.27
Oxidoredutases	761662	aryl-alcohol oxidase-like protein	AA3	1	2.5	613	65	4.51
	609123	amine oxidase		0.666667	1.5	231	25	4.1
Others	727057	Metallo-dependent phosphatase		1.33333	2.66667	616	69	4.79
	680428	phosphoglycerate mutase-like protein		2	2.66667	548	60	4.41
	658830	phosphoglycerate mutase-like protein		3.66667	5	461	51	5.82
	736058	Osmotin thaumatin-like protein		0.666667	1.5	266	28	3.55
	662501	glycerol dehydrogenase		1	1.33333	379	40	5.78
	658667	subtilisin-like protein		0.666667	1.5	649	70	4.35
	719573	Suf-domain-containing protein		1	1.33333	835	96	8.44
	724049	cytochrome P450		1	1	565	63	8.9
	661879	ribonuclease T2		1	1.5	311	35	4.48
	813828	SURF6-domain-containing protein		0.666667	1.5	409	46	9.86
	716310	glyceraldehyde-3-phosphate dehydrogenase		1	0.5	337	36	7.65
	810192	α/β-hydrolase		1	2	586	64	4.82
	713433	Chitinase	GH18/CBM5	0.666667	1.5	495	52	3.96
	759435	1,3(4)-β-D-glucanases (Laminaridase-LamA)	GH16	2	8	341	37	3.79
	731833	α-glucosidase	GH31	1	3	999	110	4.53
	754367	α,α-trehalase	GH37	2.66667	3.33333	795	86	4.29
Hypotentic proteins	728748	hypothetical protein BN946_scf185042.g146		3	31	273	30	4.81
	716680	hypothetical protein BN946_scf185042.g146		4.66667	38	262	29	5
	751995	hypothetical protein BN946_scf185042.g146		1.33333	32.6667	264	29	4.79
	815105	hypothetical protein BN946_scf185042.g147		4	15.6667	226	25	4.68
	736015	hypothetical protein TRAVEDRAFT_112269		0.666667	1	468	53	7.6

## Sheet: Table S3, P.ostreatus
Table S3. Proteins detected in the crude extracts recovered from Pleurotus ostreatus cultures using sugarcane bagasse as carbon source
						Predicted caracteristics
Biological Function	Protein Id (JGI)	Putative Fuction	CAZy (dbCAN)	Exclusive unique peptide count	Spectrum count	Amino acid number	Molar mass (kDa)	pI
Cellulose hydrolysis	41613	β-glicosidase	GH3	11.5	21.5	703	76.5157	5.5
	1092970	Cellobiohydrolase I	GH7-CBM1	4	14	533	55.9607	4.6
	48333	cellobiohydrolase II	GH6-CBM1	4	13.5	450	47.1899	5.1
	1067505	Endoglucanase	GH5-CBM1	2.5	4.5	390	40.9087	5
	1039666	Cellobiohydrolase I	GH7	1	6	503	52.8346	4.8
Hemicellulases hydrolysis	1053206	α-mannosidase	GH47	7.5	41.5	540	58.6916	5
	1035754	β-xilosidase	GH3	9	31	765	82.8542	5.7
	1078540	endo-1,4-β-xylanase	GH10	3.5	12	331	35.7217	6.3
	1064904	α-1,6-mannanase	GH76	2.5	7	356	38.3726	5.7
	159035	α-1,6-mannanase	GH76	2	5	386	41.6675	7.8
	1035282	α-mannosidase	GH47	1	18.5	542	58.787	5
	49423	β-mannanase	GH5	1	1.5	410	46.2251	6.2
	1040697	Manosidase	GH92	1.5	3.5	790	86.2181	5.1
	1042120	α-L-arabinofuranosidase	GH51	1	4	606	65.0353	9.3
	1049518	β-xilosidase	GH3	0.5	1.5	765	83.6594	5.4
	1088219	α-galactosidase	GH27	1	3.5	430	47.9159	5.7
	1035175	α-galactosidase	GH27	1	1	389	43.6564	4.7
Starch degration	29106	glucoamylase	GH15-CBM20	9.5	107.5	578	61.3954	5.2
Esterases	1047807	Carboxylesterase		9	83.5	531	56.3545	7
	1114413	acetyl xylan esterase	CE1-CBM1	2	10	369	38.9196	5.7
	1091241	feruloyl esterase	CE1	1	9.5	555	59.3827	6.5
	1040351	Carboxylesterase	CE1	3.5	7.5	523	56.74	8.8
	46151	Carboxylesterase	CE1	3	7	548	59.4994	5.5
	1097892	acetyl xylan esterase	CE7	1	19	516	54.8002	8.8
	1075485	acetylesterase	CE16	1	4.5	168	17.5738	5.2
	1086797	4-O-methyl-glucuronoyl methylesterase	CE15	2	5	445	46.5222	7.6
Proteases/ Peptidases	1077652	tripeptidyl peptidase a		7	89	588	63.4051	5.3
	1112600	subtilisin-like protease		4	21.5	893	93.3079	5
	62198	Peptidase_M36		5.5	11.5	589	62.9115	5.6
	1055405	Aspartic peptidase		2.5	9	403	43.377	4.9
	175915	Peptidase S10, serine carboxypeptidase		5	22	520	57.7863	5
	1104326	Peptidase S10, serine carboxypeptidase		2	5.5	541	60.4903	5.2
	1040870	Aspartic peptidase		1.5	4	407	42.2048	5.4
	1088548	Inhibitor_I9 / Peptidase_S8		0.5	3	386	38.6973	7.9
	1080590	Peptide N-acetyl-β-D-glucosaminyl asparaginase amidase A		1.5	2	210	22.896	6.5
	1064571	Aspartic peptidas		1	3	355	37.5696	5.9
	1039782	Peptidase S53, propeptide		1	1	580	62.6804	5.5
	1060558	Peptidase family S41		1	1.5	648	70.8446	5
	1111045	Peptidase family S41		0.5	1	686	74.2713	5.7
	1108797	Peptidase family M28		1	1	315	34.1859	4.5
	1032791	Peptide N-acetyl-β-D-glucosaminyl asparaginase amidase A		1	1	477	51.4164	5.5
Pectin degration	39721	Polygalacturonase	GH28	3.5	12	390	41.6951	5.4
	1067626	β-glucuronidase	GH79	2	3	400	43.3077	5.2
	1038769	β-glucuronidase	GH79	1	1	477	49.5586	7.6
	1046178	α-L-rhamnosidase	GH78	6.5	20	668	72.6441	5.2
	13903	α-L-rhamnosidase	GH78	1	1.5	611	65.7455	5.4
	1063776	d-4,5-unsaturated β-glucuronyl hydrolase	GH105	1	2.5	384	41.7648	5.1
	154213	d-4,5-unsaturated β-glucuronyl hydrolase	GH105	1	1	404	44.7642	6.3
	1066752	β-galactosidase	GH35	7	22.5	1038	113.284	6.1
	1105441	β-galactosidase	GH35	3	4	1025	110.664	5.7
	1113377	β-galactosidase	GH35	1	1.5	754	82.2775	6
	1084879	β-galactosidase	GH35	1	2	299	32.8715	6.3
Oxidases/Reductases	1067328	Lacase	AA1	7	42	522	57.4759	5.7
	1067572	Lacase	AA1	2	19	186	19.5703	4.8
	1113032	Lacase	AA1	1	1.5	533	57.9224	6.3
	1043420	Lacase	AA1	1	1	532	57.5752	5.1
	1089723	Lacase	AA1	1	1	533	56.7967	4.7
	1114640	Glyoxal oxidase	AA5	1	1	1035	109.836	4.8
	1069077	Dyp-type peroxidase family		0.5	0.5	504	54.8839	6.2
Others	1040267	1,3(4)-β-D-glucanases (Laminaridase-LamA)	GH16	3	7.5	318	34.9417	4.7
	1083542	endo-β-1,3-galactanase	GH16	0.5	0.5	174	19.1214	5.4
	1097844		CBM13	1	1	418	44.5621	4.8
	1032901	fumarylacetoacetate hydrolase		4.5	23	304	33.1329	6.5
	1113759	ostreopexin [synthetic construct]		3	8	237	26.2565	4.9
	1095212	Endonuclease/Exonuclease/phosphatase		5	14.5	317	34.7678	5.2
	1062961	Ribonuclease T2-like		2	2	306	33.952	5.5
	1078000	Lipase_GDSL_2		3	14	431	45.6022	5.6
	1113799	Lipase, GDSL		1	3	233	24.6846	5.1
	1054721	Pectate lyase		3.5	10.5	313	32.473	6.3
	1095211	Thaumatin		2	7	256	27.0032	5.3
	21503	Thaumatin		2	5.5	255	26.8989	4.5
	165420	Hydrophobic surface binding protein A		2.5	7	185	19.4334	5.4
	1045181	Phosphatidylethanolamine-binding protein		1	5	152	16.3837	9.6
	1090663	Glyceraldehyde 3-phosphate dehydrogenase		1	2.5	336	35.984	6.7
	1110827	Cerato-platanin		1	2.5	144	15.0912	9.3
	1076290	Ras subfamily / small GTPase		1	3	192	21.037	5.7
	29772	Carboxymuconolactone decarboxylase-like		1	2.5	151	16.7101	6.9
	1098269	Proteasome/cyclosome repeat		1	2.5	960	106.412	4.9
	1110233	Histidine phosphatase superfamily		0.5	0.5	376	41.1654	5.1
	1099308	WD40 repeat		0.5	0.5	578	64.637	5.9
	1074827	Glycerophosphoryl diester phosphodiesterase		1	1	365	39.9073	6.4
	62084	FAD binding domain / Berberine/berberine-like		1	1	570	61.4923	6.1
	1049780	Lactonase, 7-bladed β-propeller		1	2	366	38.3842	5.7
	37178	Pectate lyase		1	2	785	82.8377	5.6
	164195	Protein prenyltransferase α subunit repeat		1	1	331	39.2516	7.7
	1100329	Heterokaryon incompatibility protein (HET)		0.5	0.5	1596	179.193	8.1
	1075615	Protein of unknown function (DUF3455)		2	10.5	231	24.6478	6.5
	157064	Domain of unknown function DUF1793		4.5	10.5	714	77.6343	6
	163038	Protein of unknown function DUF1349		0.5	1	228	25.5086	5.5
	1036297	hyaluronate lyase	PL8	1.5	1.5	711	77.0619	6
	1061735	α-glucosidase	GH31	1.5	2	965	106.483	5.7
	1066218	membrane autotransporter barrel domain protein		0.5	1.5	442	47.8574	4.7
	1088612	ribonuclease T1 [Pleurotus ostreatus]		4.5	14	337	36.1907	9.6
	62138	NI	GH79	1.5	6.5	523	55.8083	5.5
Hypothetical proteins	48648	hypothetical protein _48648		2	4	180	19.8389	6.9
	1090748	hypothetical protein _1090748		1	6	187	20.2649	5.2
	1080147	hypothetical protein _1080147		1	4	374	37.9419	7.4
	1110193	hypothetical protein _1110193		0.5	1	400	40.5748	6.9
	1086059	hypothetical protein _1086059		1	1.5	1474	157.744	9.9
	1097837	hypothetical protein _1097837		1	1	235	26.4877	6.5
	1087674	hypothetical protein _1087674		1	1	118	13.8548	5.4
	1106339	hypothetical protein _1106339		1	1	623	65.7365	6.2
	167799	hypothetical protein _167799		1	1	220	24.9787	10.7
	1095975	hypothetical protein _1095975		0.5	1.5	215	21.976	4.7
